# Supplementary material for: Concurrent decoding of distinct neurophysiological fingerprints of tremor and bradykinesia in Parkinson’s disease
Source: eLife. 2023 May 30;12:e84135. doi: 10.7554/eLife.84135 (PMC10264071; doi:10.7554/eLife.84135)
Supplement: MDAR checklist [file elife-84135-mdarchecklist1.zip]

Archive with 6 entries (6 files):
- fig1.tif
- fig2.tif
- fig3.tif
- fig4.tif
- fig5.tif
- fig6.tif
